# Supplementary material for: Identification of environmental chemicals that activate p53 signaling after in vitro metabolic activation
Source: Arch Toxicol. 2022 Apr 18;96(7):1975–87. doi: 10.1007/s00204-022-03291-5 (PMC9151520; doi:10.1007/s00204-022-03291-5)
Supplement: Supplementary file 2 — Supplementary file2 (XLSX 82 kb) [file 204_2022_3291_MOESM2_ESM.xlsx]

## Sheet: Supplementary table1
Supplementary table 1. List of 278 compounds with EC50 and efficacy values from the primary screening and cherry pick confirmation in cell-based p53RE assays with or without microsomes
		Primary screening						Primary screening						Cherry pick confirmation						Cherry pick confirmation
		p53 activation						Viability						p53 activation						Viability
		EC50 [µM]			Efficacy [%]			EC50 [µM]			Efficacy [%]			EC50 [µM]			Efficacy [%]			EC50 [µM]			Efficacy [%]
Compound name	CASRN	No MS	RLM	HLM	No MS	RLM	HLM	No MS	RLM	HLM	No MS	RLM	HLM	No MS	RLM	HLM	No MS	RLM	HLM	No MS	RLM	HLM	No MS	RLM	HLM
Benzo(k)fluoranthene	207-08-9	12.216	16.659	7.59787	164.004	140.639	254.783	inactive	inactive	inactive	inactive	inactive	inactive	8.4157	33.9068	18.4988	189.362	538.529	205.355	inactive	inactive	inactive	inactive	inactive	inactive
Cridanimod	38609-97-1	17.9876	17.1091	19.1967	138.36	402.285	278.918	inactive	inactive	inactive	inactive	inactive	inactive	18.7868	12.6924	18.7316	312.381	445.66	68.377	inactive	inactive	inactive	inactive	inactive	inactive
7-Methylbenzo(a)pyrene	63041-77-0	2.99285	7.61197	2.03361	64.7403	181.693	109.675	inactive	inactive	inactive	inactive	inactive	inactive	12.5535	35.4934	21.5541	59.243	251.347	50.3883	inactive	inactive	inactive	inactive	inactive	inactive
Disodium 4,4'-bis(2-sulfostyryl)biphenyl	27344-41-8	34.1829	24.8669	28.2136	32.5267	224.107	240.709	inactive	inactive	inactive	inactive	inactive	inactive	25.3328	29.777	18.7558	37.8243	153.709	39.934	inactive	inactive	inactive	inactive	inactive	inactive
Falnidamol dihydrochloride	1216920-18-1	12.9403	8.89738	14.1573	94.9783	183.85	135.401	inactive	inactive	inactive	inactive	inactive	inactive	16.7437	17.2301	inactive	87.0767	99.8423	inactive	inactive	inactive	inactive	inactive	inactive	inactive
9-Aminoacridine, monohydrochloride, monohydrate	52417-22-8	6.41068	11.5675	16.6068	313.511	39.552	65.04	inactive	inactive	inactive	inactive	inactive	inactive	7.65573	inactive	inactive	414.606	inactive	inactive	inactive	inactive	inactive	inactive	inactive	inactive
2-Chloroanthracene	17135-78-3	35.6217	50.1184	23.216	61.8737	164.317	78.6467	inactive	inactive	inactive	inactive	inactive	inactive	35.6308	inactive	inactive	70.691	inactive	inactive	inactive	inactive	inactive	inactive	inactive	inactive
2,3,4,6-Tetrachlorophenol	58-90-2	34.6021	44.811	34.9217	39.2893	76.1837	60.6387	inactive	inactive	inactive	inactive	inactive	inactive	17.6956	inactive	inactive	37.3187	inactive	inactive	inactive	inactive	inactive	inactive	inactive	inactive
2-Aminoanthracene	613-13-8	5.26565	11.1334	6.05231	40.999	195.951	109.462	inactive	inactive	inactive	inactive	inactive	inactive	inactive	inactive	inactive	inactive	inactive	inactive	inactive	inactive	inactive	inactive	inactive	inactive
Carbophenothion	786-19-6	inactive	1.94713	2.62592	inactive	52.5507	48.9623	inactive	inactive	inactive	inactive	inactive	inactive	inactive	3.39068	inactive	inactive	68.6749	inactive	inactive	inactive	inactive	inactive	inactive	inactive
Tri-o-cresyl phosphate	78-30-8	inactive	1.86799	1.12421	inactive	42.4067	46.953	inactive	inactive	inactive	inactive	inactive	inactive	inactive	3.98435	inactive	inactive	53.8624	inactive	inactive	inactive	inactive	inactive	inactive	inactive
Leptophos	21609-90-5	inactive	9.28748	8.73338	inactive	76.589	49.0167	inactive	inactive	inactive	inactive	inactive	inactive	inactive	22.402	inactive	inactive	151.261	inactive	inactive	inactive	inactive	inactive	inactive	inactive
Dipyridamole	58-32-2	inactive	8.38616	6.58292	inactive	159.673	151.852	inactive	inactive	inactive	inactive	inactive	inactive	inactive	14.5729	8.36709	inactive	257.168	50.6041	inactive	inactive	inactive	inactive	inactive	inactive
Azinphos-ethyl	2642-71-9	inactive	5.36718	1.98005	inactive	53.5067	48.1063	inactive	inactive	inactive	inactive	inactive	inactive	inactive	2.2402	inactive	inactive	45.7773	inactive	inactive	inactive	inactive	inactive	inactive	inactive
Chlorfenvinphos	470-90-6	inactive	2.07626	3.05031	inactive	43.5613	55.2147	inactive	inactive	inactive	inactive	inactive	inactive	inactive	3.8044	inactive	inactive	63.1064	inactive	inactive	inactive	inactive	inactive	inactive	inactive
Chlorpyrifos	2921-88-2	inactive	2.79934	1.78007	inactive	49.5849	38.24	inactive	inactive	inactive	inactive	inactive	inactive	inactive	2.91776	inactive	inactive	44.6636	inactive	inactive	inactive	inactive	inactive	inactive	inactive
Coumaphos	56-72-4	inactive	12.1559	0.891131	inactive	74.0443	40.0823	inactive	inactive	inactive	inactive	inactive	inactive	inactive	5.92344	inactive	inactive	43.3944	inactive	inactive	inactive	inactive	inactive	inactive	inactive
Crufomate	299-86-5	inactive	13.0456	4.17499	inactive	67.6683	56.982	inactive	inactive	inactive	inactive	inactive	inactive	inactive	3.9837	inactive	inactive	63.3272	inactive	inactive	inactive	inactive	inactive	inactive	inactive
Disulfoton	298-04-4	inactive	3.96878	5.07459	inactive	40.5787	36.1773	inactive	inactive	inactive	inactive	inactive	inactive	inactive	7.77782	inactive	inactive	50.2593	inactive	inactive	inactive	inactive	inactive	inactive	inactive
Edifenphos	17109-49-8	inactive	0.709391	4.8428	inactive	35.6627	46.0647	inactive	inactive	inactive	inactive	inactive	inactive	inactive	2.88593	inactive	inactive	42.2801	inactive	inactive	inactive	inactive	inactive	inactive	inactive
Ethyl 4-nitrophenyl ethylphosphonate	546-71-4	inactive	0.672628	2.62982	inactive	50.5623	33.754	inactive	inactive	inactive	inactive	inactive	inactive	inactive	0.37458	inactive	inactive	59.292	inactive	inactive	inactive	inactive	inactive	inactive	inactive
Fenamiphos	22224-92-6	inactive	0.958211	1.48893	inactive	47.8523	63.4097	inactive	inactive	inactive	inactive	inactive	inactive	inactive	1.54984	inactive	inactive	65.0887	inactive	inactive	inactive	inactive	inactive	inactive	inactive
Fensulfothion	115-90-2	inactive	1.46212	0.385745	inactive	35.464	43.5977	inactive	inactive	inactive	inactive	inactive	inactive	inactive	2.18377	inactive	inactive	37.9473	inactive	inactive	inactive	inactive	inactive	inactive	inactive
Fenthion	55-38-9	inactive	7.2006	1.0955	inactive	46.8207	45.4613	inactive	inactive	inactive	inactive	inactive	inactive	inactive	8.91251	inactive	inactive	54.495	inactive	inactive	inactive	inactive	inactive	inactive	inactive
Fonofos	944-22-9	inactive	15.0568	4.42655	inactive	39.999	49.4067	inactive	inactive	inactive	inactive	inactive	inactive	inactive	15.5044	inactive	inactive	67.7623	inactive	inactive	inactive	inactive	inactive	inactive	inactive
Isoprocarb	2631-40-5	inactive	12.5246	8.87471	inactive	40.1903	42.84	inactive	inactive	inactive	inactive	inactive	inactive	inactive	12.0062	inactive	inactive	32.5157	inactive	inactive	inactive	inactive	inactive	inactive	inactive
Isoxathion	18854-01-8	inactive	3.4179	4.44555	inactive	42.6033	57.6773	inactive	inactive	inactive	inactive	inactive	inactive	inactive	7.50512	inactive	inactive	44.4601	inactive	inactive	inactive	inactive	inactive	inactive	inactive
Methamidophos	10265-92-6	inactive	13.7951	2.04046	inactive	62.7713	48.2157	inactive	inactive	inactive	inactive	inactive	inactive	inactive	11.1577	inactive	inactive	52.4674	inactive	inactive	inactive	inactive	inactive	inactive	inactive
Oxamyl	23135-22-0	inactive	10.8959	2.9632	inactive	46.5207	42.579	inactive	inactive	inactive	inactive	inactive	inactive	inactive	14.137	inactive	inactive	57.0372	inactive	inactive	inactive	inactive	inactive	inactive	inactive
Parathion	56-38-2	inactive	4.47317	1.19872	inactive	50.94	40.9003	inactive	inactive	inactive	inactive	inactive	inactive	inactive	0.938803	inactive	inactive	31.1401	inactive	inactive	inactive	inactive	inactive	inactive	inactive
Phorate	298-02-2	inactive	0.975127	3.6208	inactive	48.6817	50.3053	inactive	inactive	inactive	inactive	inactive	inactive	inactive	1.2891	inactive	inactive	46.7054	inactive	inactive	inactive	inactive	inactive	inactive	inactive
Phosphamidon	13171-21-6	inactive	3.42844	5.82081	inactive	52.5813	37.995	inactive	inactive	inactive	inactive	inactive	inactive	inactive	2.34577	inactive	inactive	60.0753	inactive	inactive	inactive	inactive	inactive	inactive	inactive
Phoxim	14816-18-3	inactive	5.83496	2.1726	inactive	68.1183	56.921	inactive	inactive	inactive	inactive	inactive	inactive	inactive	3.0447	inactive	inactive	36.3536	inactive	inactive	inactive	inactive	inactive	inactive	inactive
Pirimiphos-ethyl	23505-41-1	inactive	3.44278	3.87507	inactive	45.0847	37.1553	inactive	inactive	inactive	inactive	inactive	inactive	inactive	1.91337	inactive	inactive	43.1971	inactive	inactive	inactive	inactive	inactive	inactive	inactive
Prothiofos	34643-46-4	inactive	8.95145	7.38037	inactive	40.203	35.457	inactive	inactive	inactive	inactive	inactive	inactive	inactive	11.0816	inactive	inactive	32.5309	inactive	inactive	inactive	inactive	inactive	inactive	inactive
Pyrazophos	13457-18-6	inactive	0.877059	3.66856	inactive	35.8917	53.0767	inactive	inactive	inactive	inactive	inactive	inactive	inactive	0.765262	inactive	inactive	37.7961	inactive	inactive	inactive	inactive	inactive	inactive	inactive
Sulfotepp	3689-24-5	inactive	6.07798	21.5848	inactive	46.201	50.212	inactive	inactive	inactive	inactive	inactive	inactive	inactive	12.3108	inactive	inactive	36.0104	inactive	inactive	inactive	inactive	inactive	inactive	inactive
Tetrachlorovinphos	961-11-5	inactive	29.2388	16.4422	inactive	72.48	42.895	inactive	inactive	inactive	inactive	inactive	inactive	inactive	11.3121	inactive	inactive	48.3943	inactive	inactive	inactive	inactive	inactive	inactive	inactive
Phosmet	732-11-6	inactive	25.931	7.56729	inactive	67.0357	48.047	inactive	inactive	inactive	inactive	inactive	inactive	inactive	8.86287	inactive	inactive	59.8437	inactive	inactive	inactive	inactive	inactive	inactive	inactive
Famphur	52-85-7	inactive	3.09851	2.01735	inactive	47.4807	38.4277	inactive	inactive	inactive	inactive	inactive	inactive	inactive	3.11562	inactive	inactive	70.3487	inactive	inactive	inactive	inactive	inactive	inactive	inactive
Triamterene	396-01-0	27.6439	42.4376	16.442	32.9657	188.365	43.1687	inactive	inactive	inactive	inactive	inactive	inactive	28.7389	30.4656	inactive	96.038	73.5526	inactive	inactive	inactive	inactive	inactive	inactive	inactive
Thimerosal	54-64-8	6.00328	inactive	5.02716	52.656	inactive	50.187	9.16101	12.4425	10.5625	-108.748	-101.77	-107.686	0.822849	inactive	inactive	73.3573	inactive	inactive	8.5624	8.89738	8.89738	-101.345	-112.171	-108.748
Phenylmercuric acetate	62-38-4	10.6433	inactive	12.5293	63.4503	inactive	49.7017	3.53309	11.5713	7.24805	-106.872	-113.006	-113.541	1.42567	inactive	inactive	66.4107	inactive	inactive	7.53534	4.94049	3.4976	-110.672	-104.18	-106.872
7-Diethylamino-4-methylcoumarin	91-44-1	25.2024	inactive	41.1104	146.011	inactive	114.908	inactive	inactive	inactive	inactive	inactive	inactive	13.0487	inactive	inactive	43.0363	inactive	inactive	inactive	inactive	inactive	inactive	inactive	inactive
Cythioate	115-93-5	inactive	inactive	3.58741	inactive	inactive	58.941	inactive	inactive	inactive	inactive	inactive	inactive	inactive	inactive	inactive	inactive	inactive	inactive	inactive	inactive	inactive	inactive	inactive	inactive
Dichlorvos	62-73-7	inactive	inactive	9.33423	inactive	inactive	43.5243	inactive	inactive	inactive	inactive	inactive	inactive	inactive	inactive	inactive	inactive	inactive	inactive	inactive	inactive	inactive	inactive	inactive	inactive
Physostigmine	57-47-6	inactive	inactive	7.06744	inactive	inactive	47.5603	inactive	inactive	inactive	inactive	inactive	inactive	inactive	inactive	inactive	inactive	inactive	inactive	inactive	inactive	inactive	inactive	inactive	inactive
Amiloride hydrochloride	2016-88-8	inactive	inactive	38.7035	inactive	inactive	76.6117	inactive	inactive	inactive	inactive	inactive	inactive	inactive	inactive	inactive	inactive	inactive	inactive	inactive	inactive	inactive	inactive	inactive	inactive
Benzoin acetate	574-06-1	inactive	inactive	33.0161	inactive	inactive	37.35	inactive	inactive	inactive	inactive	inactive	inactive	inactive	inactive	inactive	inactive	inactive	inactive	inactive	inactive	inactive	inactive	inactive	inactive
beta-Hexachlorocyclohexane	319-85-7	inactive	inactive	47.2767	inactive	inactive	39.155	inactive	inactive	inactive	inactive	inactive	inactive	inactive	inactive	inactive	inactive	inactive	inactive	inactive	inactive	inactive	inactive	inactive	inactive
Coumarin	91-64-5	inactive	inactive	28.6341	inactive	inactive	36.321	inactive	inactive	inactive	inactive	inactive	inactive	inactive	inactive	inactive	inactive	inactive	inactive	inactive	inactive	inactive	inactive	inactive	inactive
Sulfacetamide	144-80-9	inactive	inactive	44.2282	inactive	inactive	39.208	inactive	inactive	inactive	inactive	inactive	inactive	inactive	inactive	inactive	inactive	inactive	inactive	inactive	inactive	inactive	inactive	inactive	inactive
9,10-Dihydrobenzo[a]pyren-7(8H)-one	3331-46-2	11.1817	inactive	9.28607	32.0287	inactive	42.8803	inactive	inactive	inactive	inactive	inactive	inactive	31.1073	inactive	inactive	116.59	inactive	inactive	inactive	inactive	inactive	inactive	inactive	inactive
7-(Dimethylamino)-4-methylcoumarin	87-01-4	35.1876	33.4381	40.9594	78.774	40.058	92.667	inactive	inactive	inactive	inactive	inactive	inactive	29.496	inactive	inactive	79.8427	inactive	inactive	inactive	inactive	inactive	inactive	inactive	inactive
Isocarbophos	24353-61-5	inactive	0.913583	6.72609	inactive	49.1367	58.2853	inactive	inactive	inactive	inactive	inactive	inactive	2.04706	3.7178	inactive	32.364	78.7391	inactive	inactive	inactive	inactive	inactive	inactive	inactive
Dimetilan	644-64-4	inactive	19.7117	0.816876	inactive	43.9037	41.5173	inactive	inactive	inactive	inactive	inactive	inactive	inactive	6.19306	inactive	inactive	33.8299	inactive	inactive	inactive	inactive	inactive	inactive	inactive
Isofenphos	25311-71-1	inactive	2.08369	3.46097	inactive	44.3373	48.97	inactive	inactive	inactive	inactive	inactive	inactive	inactive	0.776759	inactive	inactive	42.5965	inactive	inactive	inactive	inactive	inactive	inactive	inactive
Promecarb	2631-37-0	inactive	15.0387	4.09594	inactive	27.319	43.2873	inactive	inactive	inactive	inactive	inactive	inactive	inactive	19.9526	inactive	inactive	40.2248	inactive	inactive	inactive	inactive	inactive	inactive	inactive
Quinalphos	13593-03-8	inactive	4.2996	3.42842	inactive	32.6463	41.0297	inactive	inactive	inactive	inactive	inactive	inactive	inactive	7.65262	inactive	inactive	34.3138	inactive	inactive	inactive	inactive	inactive	inactive	inactive
Rivastigmine tartrate	129101-54-8	inactive	5.63583	0.815859	inactive	29.7663	40.8287	inactive	inactive	inactive	inactive	inactive	inactive	inactive	8.41395	inactive	inactive	32.768	inactive	inactive	inactive	inactive	inactive	inactive	inactive
Sulprofos	35400-43-2	inactive	6.96257	2.18472	inactive	39.9337	46.5373	inactive	inactive	inactive	inactive	inactive	inactive	inactive	6.94873	inactive	inactive	35.4262	inactive	inactive	inactive	inactive	inactive	inactive	inactive
Terbufos	13071-79-9	inactive	0.748587	6.95531	inactive	37.494	37.6357	inactive	inactive	inactive	inactive	inactive	inactive	inactive	1.31913	inactive	inactive	54.3463	inactive	inactive	inactive	inactive	inactive	inactive	inactive
Triazophos	24017-47-8	inactive	0.766898	2.445	inactive	30.4623	53.593	inactive	inactive	inactive	inactive	inactive	inactive	inactive	2.29238	inactive	inactive	37.9015	inactive	inactive	inactive	inactive	inactive	inactive	inactive
Tribufos	78-48-8	inactive	2.39166	3.75836	inactive	35.9663	34.552	inactive	inactive	inactive	inactive	inactive	inactive	inactive	1.86331	inactive	inactive	41.5568	inactive	inactive	inactive	inactive	inactive	inactive	inactive
Demeton	8065-48-3	inactive	1.3881	0.540001	inactive	31.7427	49.5917	inactive	inactive	inactive	inactive	inactive	inactive	inactive	1.70167	inactive	inactive	35.3849	inactive	inactive	inactive	inactive	inactive	inactive	inactive
Z-Tetrachlorvinphos	22248-79-9	inactive	18.1121	40.9594	inactive	76.4537	60.0823	inactive	inactive	inactive	inactive	inactive	inactive	inactive	31.6436	inactive	inactive	114.625	inactive	inactive	inactive	inactive	inactive	inactive	inactive
Paraoxon	311-45-5	inactive	0.788373	0.404809	inactive	36.352	40.0987	inactive	inactive	inactive	inactive	inactive	inactive	inactive	inactive	inactive	inactive	inactive	inactive	inactive	inactive	inactive	inactive	inactive	inactive
Ethoprop	13194-48-4	inactive	10.1927	2.37664	inactive	32.792	62.585	inactive	inactive	inactive	inactive	inactive	inactive	inactive	inactive	inactive	inactive	inactive	inactive	inactive	inactive	inactive	inactive	inactive	inactive
1,3-Dimethyl-4-nitrobenzene	89-87-2	inactive	47.6293	12.5665	inactive	39.893	24.964	inactive	inactive	inactive	inactive	inactive	inactive	inactive	inactive	inactive	inactive	inactive	inactive	inactive	inactive	inactive	inactive	inactive	inactive
Benzophenone	119-61-9	inactive	13.1173	20.954	inactive	28.8577	56.7623	inactive	inactive	inactive	inactive	inactive	inactive	inactive	inactive	inactive	inactive	inactive	inactive	inactive	inactive	inactive	inactive	inactive	inactive
Sodium diisobutyldithiophosphinate	13360-78-6	inactive	13.4133	12.4221	inactive	27.5777	36.709	inactive	inactive	inactive	inactive	inactive	inactive	2.21596	inactive	inactive	36.227	inactive	inactive	inactive	inactive	inactive	inactive	inactive	inactive
Benzo(b)fluoranthene	205-99-2	27.3951	15.3143	inactive	36.276	115.869	inactive	inactive	inactive	inactive	inactive	inactive	inactive	21.1566	15.1158	inactive	79.238	105.05	inactive	inactive	inactive	inactive	inactive	inactive	inactive
Benzo(e)pyrene	192-97-2	36.3301	20.1477	inactive	104.18	48.3497	inactive	inactive	inactive	inactive	inactive	inactive	inactive	inactive	inactive	inactive	inactive	inactive	inactive	inactive	inactive	inactive	inactive	inactive	inactive
5-Methoxypsoralen	484-20-8	inactive	20.9346	inactive	inactive	81.3023	inactive	inactive	inactive	inactive	inactive	inactive	inactive	inactive	9.44839	inactive	inactive	62.5008	inactive	inactive	inactive	inactive	inactive	inactive	inactive
Molinate	2212-67-1	inactive	1.84794	inactive	inactive	45.3413	inactive	inactive	inactive	inactive	inactive	inactive	inactive	inactive	0.355106	inactive	inactive	39.8883	inactive	inactive	inactive	inactive	inactive	inactive	inactive
Fenitrothion	122-14-5	inactive	2.58304	inactive	inactive	59.9463	inactive	inactive	inactive	inactive	inactive	inactive	inactive	inactive	9.33869	inactive	inactive	93.3316	inactive	inactive	inactive	inactive	inactive	inactive	inactive
Chlorpyrifos-methyl	5598-13-0	inactive	11.0286	inactive	inactive	36.165	inactive	inactive	inactive	inactive	inactive	inactive	inactive	inactive	21.568	inactive	inactive	62.8176	inactive	inactive	inactive	inactive	inactive	inactive	inactive
Mucochloric acid	87-56-9	inactive	49.4485	inactive	inactive	51.846	inactive	inactive	inactive	inactive	inactive	inactive	inactive	15.878	inactive	inactive	179.697	inactive	inactive	inactive	inactive	inactive	inactive	inactive	inactive
5,7-Dimethoxy-2H-chromen-2-one	487-06-9	inactive	42.4376	inactive	inactive	79.2463	inactive	inactive	inactive	inactive	inactive	inactive	inactive	inactive	inactive	inactive	inactive	inactive	inactive	inactive	inactive	inactive	inactive	inactive	inactive
Fluoranthene	206-44-0	inactive	24.4226	inactive	inactive	33.6377	inactive	inactive	inactive	inactive	inactive	inactive	inactive	inactive	inactive	inactive	inactive	inactive	inactive	inactive	inactive	inactive	inactive	inactive	inactive
Pyrene	129-00-0	inactive	21.6981	inactive	inactive	51.5563	inactive	inactive	inactive	inactive	inactive	inactive	inactive	inactive	inactive	inactive	inactive	inactive	inactive	inactive	inactive	inactive	inactive	inactive	inactive
Lemildipine	94739-29-4	inactive	20.7289	inactive	inactive	59.6607	inactive	inactive	inactive	inactive	inactive	inactive	inactive	inactive	inactive	inactive	inactive	inactive	inactive	inactive	inactive	19.9188	inactive	inactive	-69.8832
Sulfamic acid	5329-14-6	inactive	24.1617	inactive	inactive	31.9073	inactive	inactive	inactive	inactive	inactive	inactive	inactive	inactive	inactive	inactive	inactive	inactive	inactive	inactive	inactive	inactive	inactive	inactive	inactive
Triisopropanolamine	122-20-3	inactive	37.0038	inactive	inactive	39.9847	inactive	inactive	inactive	inactive	inactive	inactive	inactive	inactive	inactive	inactive	inactive	inactive	inactive	inactive	inactive	inactive	inactive	inactive	inactive
Tris(2,3-dibromopropyl) phosphate	126-72-7	inactive	46.5603	inactive	inactive	38.896	inactive	inactive	inactive	inactive	inactive	inactive	inactive	inactive	inactive	inactive	inactive	inactive	inactive	inactive	inactive	inactive	inactive	inactive	inactive
Tris(2-butoxyethyl) phosphate	78-51-3	inactive	35.0668	inactive	inactive	48.726	inactive	inactive	inactive	inactive	inactive	inactive	inactive	inactive	inactive	inactive	inactive	inactive	inactive	inactive	inactive	inactive	inactive	inactive	inactive
Vinclozolin	50471-44-8	inactive	16.8947	inactive	inactive	39.4387	inactive	inactive	inactive	inactive	inactive	inactive	inactive	inactive	inactive	inactive	inactive	inactive	inactive	inactive	inactive	inactive	inactive	inactive	inactive
Hydrastinine hydrochloride	4884-68-8	inactive	28.5895	inactive	inactive	56.454	inactive	inactive	inactive	inactive	inactive	inactive	inactive	inactive	inactive	inactive	inactive	inactive	inactive	inactive	inactive	inactive	inactive	inactive	inactive
Ethoxyquin	91-53-2	inactive	39.1104	inactive	inactive	50.3807	inactive	inactive	54.2241	inactive	inactive	-64.5813	inactive	inactive	inactive	inactive	inactive	inactive	inactive	51.0891	48.2312	inactive	-64.5816	-81.0965	inactive
Menthyl anthranilate	134-09-8	48.7866	34.838	inactive	62.487	70.843	inactive	35.9959	inactive	inactive	-97.9813	inactive	inactive	0.836709	inactive	inactive	40.4367	inactive	inactive	inactive	inactive	33.8326	inactive	inactive	-109.784
Norharman	244-63-3	41.3711	32.5908	inactive	48.1647	152.499	inactive	inactive	inactive	inactive	inactive	inactive	inactive	inactive	29.5544	inactive	inactive	71.04	inactive	inactive	inactive	inactive	inactive	inactive	inactive
2,3',4,4'-Tetrahydroxybenzophenone	61445-50-9	39.2448	37.7686	inactive	26.0487	72.9967	inactive	inactive	inactive	inactive	inactive	inactive	inactive	inactive	38.3044	inactive	inactive	53.0648	inactive	inactive	inactive	inactive	inactive	inactive	inactive
Carfilzomib	868540-17-4	0.141921	inactive	inactive	81.97	inactive	inactive	0.750112	inactive	inactive	-72.3727	inactive	inactive	0.0596716	inactive	inactive	111.26	inactive	inactive	4.20981	inactive	0.706744	-53.7709	inactive	-72.3727
2'-Deoxy-2',2'-difluorocytidine monohydrochloride	122111-03-9	0.174227	inactive	inactive	94.321	inactive	inactive	inactive	inactive	inactive	inactive	inactive	inactive	0.205294	inactive	inactive	111.507	inactive	inactive	inactive	inactive	inactive	inactive	inactive	inactive
Daunorubicin	20830-81-3	1.18491	inactive	inactive	304.522	inactive	inactive	inactive	inactive	inactive	inactive	inactive	inactive	0.846476	inactive	inactive	335.159	inactive	inactive	inactive	inactive	inactive	inactive	inactive	inactive
Acriflavine hydrochloride	69235-50-3	5.41037	inactive	inactive	193.527	inactive	inactive	inactive	inactive	inactive	inactive	inactive	inactive	2.4576	inactive	inactive	281.114	inactive	inactive	inactive	inactive	inactive	inactive	inactive	inactive
Quinacrine dihydrochloride dihydrate	6151-30-0	20.7289	inactive	inactive	79.847	inactive	inactive	inactive	inactive	inactive	inactive	inactive	inactive	8.34436	inactive	inactive	271.385	inactive	inactive	inactive	inactive	inactive	inactive	inactive	inactive
Gimatecan	292618-32-7	0.117811	inactive	inactive	118.122	inactive	inactive	inactive	inactive	inactive	inactive	inactive	inactive	0.345191	inactive	inactive	257.008	inactive	inactive	inactive	inactive	inactive	inactive	inactive	inactive
Pirarubicin	72496-41-4	2.1921	inactive	inactive	142.381	inactive	inactive	inactive	inactive	inactive	inactive	inactive	inactive	7.61424	inactive	inactive	287.169	inactive	inactive	3.97432	11.2011	inactive	-55.8378	-55.0046	inactive
Bortezomib	179324-69-7	0.0122173	inactive	inactive	104.436	inactive	inactive	0.428149	inactive	inactive	-69.8337	inactive	inactive	0.100775	inactive	inactive	134.437	inactive	inactive	inactive	inactive	0.397432	inactive	inactive	-70.2124
Ethidium bromide	1239-45-8	4.42825	inactive	inactive	182.3	inactive	inactive	inactive	inactive	inactive	inactive	inactive	inactive	5.40634	inactive	inactive	175.942	inactive	inactive	inactive	inactive	inactive	inactive	inactive	inactive
Clofarabine	123318-82-1	0.138405	inactive	inactive	93.3113	inactive	inactive	inactive	inactive	inactive	inactive	inactive	inactive	0.334593	inactive	inactive	84.9317	inactive	inactive	inactive	inactive	inactive	inactive	inactive	inactive
Daunomycin hydrochloride	23541-50-6	0.921772	inactive	inactive	293.649	inactive	inactive	inactive	inactive	inactive	inactive	inactive	inactive	1.09043	inactive	inactive	318.798	inactive	inactive	inactive	inactive	inactive	inactive	inactive	inactive
Mycophenolate mofetil	128794-94-5	0.162908	inactive	inactive	36.3117	inactive	inactive	inactive	inactive	inactive	inactive	inactive	inactive	0.209056	inactive	inactive	56.2407	inactive	inactive	inactive	inactive	inactive	inactive	inactive	inactive
Mitoxantrone dihydrochloride	70476-82-3	8.94239	inactive	inactive	286.932	inactive	inactive	inactive	inactive	inactive	inactive	inactive	inactive	3.32195	inactive	inactive	338.532	inactive	inactive	inactive	inactive	inactive	inactive	inactive	inactive
6-Azaribine	2169-64-4	0.431959	inactive	inactive	60.2167	inactive	inactive	inactive	inactive	inactive	inactive	inactive	inactive	0.603283	inactive	inactive	79.653	inactive	inactive	inactive	inactive	inactive	inactive	inactive	inactive
Proflavin hydrochloride	952-23-8	2.89838	inactive	inactive	211.641	inactive	inactive	inactive	inactive	inactive	inactive	inactive	inactive	3.65356	inactive	inactive	356.887	inactive	inactive	inactive	inactive	inactive	inactive	inactive	inactive
Proflavin hemisulfate	1811-28-5	4.87828	inactive	inactive	180.344	inactive	inactive	inactive	inactive	inactive	inactive	inactive	inactive	5.50198	inactive	inactive	364.531	inactive	inactive	17.7526	inactive	inactive	-51.2355	inactive	inactive
Ethacridine lactate hydrate	6402-23-9	21.5391	inactive	inactive	113.254	inactive	inactive	inactive	inactive	inactive	inactive	inactive	inactive	19.098	inactive	inactive	145.785	inactive	inactive	inactive	inactive	inactive	inactive	inactive	inactive
Potassium dichromate	7778-50-9	8.26587	inactive	inactive	47.8443	inactive	inactive	21.279	30.992	inactive	-90.8928	-70.2565	inactive	14.879	inactive	inactive	140.919	inactive	inactive	34.6342	inactive	20.2382	-115.432	inactive	-90.8926
Tris(2,3-epoxypropyl)isocyanurate	2451-62-9	23.6817	inactive	inactive	99.0367	inactive	inactive	inactive	inactive	inactive	inactive	inactive	inactive	27.8755	inactive	inactive	90.7567	inactive	inactive	inactive	inactive	inactive	inactive	inactive	inactive
3-Iodo-2-propynyl-N-butylcarbamate	55406-53-6	47.6157	inactive	inactive	78.699	inactive	inactive	inactive	inactive	inactive	inactive	inactive	inactive	34.4098	inactive	inactive	104.439	inactive	inactive	inactive	inactive	inactive	inactive	inactive	inactive
Oxycarboxin	5259-88-1	21.2466	inactive	inactive	76.0333	inactive	inactive	inactive	inactive	inactive	inactive	inactive	inactive	36.4487	inactive	inactive	82.6217	inactive	inactive	inactive	inactive	inactive	inactive	inactive	inactive
6-Mercaptopurine	50-44-2	7.96888	inactive	inactive	80.3917	inactive	inactive	inactive	inactive	inactive	inactive	inactive	inactive	9.76249	inactive	inactive	41.686	inactive	inactive	inactive	inactive	inactive	inactive	inactive	inactive
Axitinib	319460-85-0	1.41014	inactive	inactive	83.365	inactive	inactive	inactive	inactive	inactive	inactive	inactive	inactive	3.81872	inactive	inactive	55.977	inactive	inactive	inactive	inactive	inactive	inactive	inactive	inactive
Oxycinchophen	485-89-2	16.6141	inactive	inactive	60.4867	inactive	inactive	inactive	inactive	inactive	inactive	inactive	inactive	23.1377	inactive	inactive	87.1293	inactive	inactive	inactive	inactive	inactive	inactive	inactive	inactive
Benomyl	17804-35-2	11.4358	inactive	inactive	88.856	inactive	inactive	inactive	inactive	inactive	inactive	inactive	inactive	8.92878	inactive	inactive	38.453	inactive	inactive	inactive	inactive	inactive	inactive	inactive	inactive
Picoxystrobin	117428-22-5	4.77636	inactive	inactive	42.314	inactive	inactive	inactive	inactive	inactive	inactive	inactive	inactive	12.5293	inactive	inactive	51.0407	inactive	inactive	inactive	inactive	inactive	inactive	inactive	inactive
Levosimendan	141505-33-1	6.87037	inactive	inactive	41.8733	inactive	inactive	inactive	inactive	inactive	inactive	inactive	inactive	4.4523	inactive	inactive	58.8337	inactive	inactive	inactive	inactive	inactive	inactive	inactive	inactive
Albendazole oxide	54029-12-8	12.7981	inactive	inactive	33.773	inactive	inactive	inactive	inactive	inactive	inactive	inactive	inactive	20.5225	inactive	inactive	37.1967	inactive	inactive	inactive	inactive	inactive	inactive	inactive	inactive
Carbendazim	10605-21-7	10.2885	inactive	inactive	67.0003	inactive	inactive	inactive	inactive	inactive	inactive	inactive	inactive	11.9277	inactive	inactive	62.1713	inactive	inactive	inactive	inactive	inactive	inactive	inactive	inactive
17alpha-Ethinylestradiol	57-63-6	11.8556	inactive	inactive	38.5137	inactive	inactive	inactive	inactive	inactive	inactive	inactive	inactive	3.61717	inactive	inactive	50.6317	inactive	inactive	inactive	inactive	inactive	inactive	inactive	inactive
Thioinosine	574-25-4	7.4248	inactive	inactive	81.7737	inactive	inactive	inactive	inactive	inactive	inactive	inactive	inactive	11.3433	inactive	inactive	43.0163	inactive	inactive	inactive	inactive	inactive	inactive	inactive	inactive
Mycophenolic acid	24280-93-1	0.174242	inactive	inactive	42.6607	inactive	inactive	inactive	inactive	inactive	inactive	inactive	inactive	0.171717	inactive	inactive	58.351	inactive	inactive	inactive	inactive	inactive	inactive	inactive	inactive
N-Butyl-N'-nitro-N-nitrosoguanidine	13010-08-7	38.6432	inactive	inactive	72.837	inactive	inactive	inactive	inactive	inactive	inactive	inactive	inactive	28.5633	inactive	inactive	94.2753	inactive	inactive	inactive	inactive	inactive	inactive	inactive	inactive
4-Nitrosodiphenylamine	156-10-5	47.6157	inactive	inactive	61.2087	inactive	inactive	inactive	inactive	inactive	inactive	inactive	inactive	27.6345	inactive	inactive	84.9127	inactive	inactive	40.779	36.3443	inactive	-66.1868	-82.1539	inactive
Tannic acid	1401-55-4	10.2054	inactive	inactive	41.698	inactive	inactive	inactive	inactive	inactive	inactive	inactive	inactive	7.77175	inactive	inactive	97.9477	inactive	inactive	inactive	inactive	inactive	inactive	inactive	inactive
Zoxamide	156052-68-5	38.049	inactive	inactive	50.7207	inactive	inactive	inactive	inactive	inactive	inactive	inactive	inactive	22.3145	inactive	inactive	94.828	inactive	inactive	inactive	inactive	inactive	inactive	inactive	inactive
Adefovir dipivoxil	142340-99-6	5.18378	inactive	inactive	105.922	inactive	inactive	inactive	inactive	inactive	inactive	inactive	inactive	1.46635	inactive	inactive	60.8493	inactive	inactive	inactive	inactive	inactive	inactive	inactive	inactive
Ribavirin	36791-04-5	24.2703	inactive	inactive	31.4377	inactive	inactive	inactive	inactive	inactive	inactive	inactive	inactive	10.7554	inactive	inactive	43.6583	inactive	inactive	inactive	inactive	inactive	inactive	inactive	inactive
Barban	101-27-9	18.9562	inactive	inactive	37.193	inactive	inactive	inactive	inactive	inactive	inactive	inactive	inactive	32.3243	inactive	inactive	46.2597	inactive	inactive	inactive	inactive	inactive	inactive	inactive	inactive
Nitrovin	804-36-4	5.00761	inactive	inactive	90.947	inactive	inactive	16.7535	inactive	inactive	-111.7	inactive	inactive	2.15768	inactive	inactive	140.915	inactive	inactive	inactive	inactive	18.8045	inactive	inactive	-106.157
Ethacrynic acid	58-54-8	8.57486	inactive	inactive	27.202	inactive	inactive	inactive	inactive	inactive	inactive	inactive	inactive	inactive	inactive	inactive	inactive	inactive	inactive	inactive	inactive	inactive	inactive	inactive	inactive
Methylene bis(thiocyanate)	6317-18-6	11.7898	inactive	inactive	49.8917	inactive	inactive	47.0135	35.4379	39.6285	-121.473	-125.074	-121.673	10.0791	inactive	inactive	39.736	inactive	inactive	38.1306	35.9976	40.39	-118.558	-119.024	-117.129
Triphenyltin acetate	900-95-8	22.0444	inactive	inactive	86.4573	inactive	inactive	7.79001	6.43483	5.38999	-102.235	-151.863	-98.819	14.4088	inactive	inactive	67.021	inactive	inactive	5.01406	5.33385	6.71493	-151.863	-98.819	-102.235
Triphenyltin fluoride	379-52-2	7.68849	inactive	inactive	39.9627	inactive	inactive	4.09385	5.3406	8.19546	-83.2463	-77.528	-84.5833	17.8289	inactive	inactive	73.0027	inactive	inactive	3.63443	5.54332	3.92437	-77.5282	-84.5831	-83.2467
Diphenoxylate hydrochloride	3810-80-8	6.87037	inactive	inactive	77.0847	inactive	inactive	inactive	inactive	inactive	inactive	inactive	inactive	8.22849	inactive	inactive	152.279	inactive	inactive	inactive	inactive	3.15691	inactive	inactive	-53.8433
2,2',5,5'-Tetrachlorobenzidine	15721-02-5	17.8103	inactive	inactive	80.5693	inactive	inactive	37.5116	49.467	49.4572	-138.153	-90.695	-108.465	36.1983	inactive	inactive	92.1083	inactive	inactive	49.4049	51.3377	inactive	-94.0934	-105.318	inactive
5-Azacytidine	320-67-2	11.2106	inactive	inactive	59.244	inactive	inactive	inactive	inactive	inactive	inactive	inactive	inactive	17.7131	inactive	inactive	71.649	inactive	inactive	inactive	inactive	inactive	inactive	inactive	inactive
{4-[4-(Acetylamino)-2-oxopyrimidin-1(2H)-yl]-1,3-dioxolan-2-yl}methyl benzoate	NOCAS_48792	2.50018	inactive	inactive	52.8473	inactive	inactive	inactive	inactive	inactive	inactive	inactive	inactive	9.42955	inactive	inactive	43.9867	inactive	inactive	inactive	inactive	inactive	inactive	inactive	inactive
Ninhydrin	485-47-2	41.1871	inactive	inactive	55.111	inactive	inactive	inactive	inactive	inactive	inactive	inactive	inactive	22.3217	inactive	inactive	44.2903	inactive	inactive	inactive	inactive	inactive	inactive	inactive	inactive
Bosutinib methanoate	918639-10-8	15.388	inactive	inactive	29.3917	inactive	inactive	inactive	inactive	inactive	inactive	inactive	inactive	17.3206	inactive	inactive	36.685	inactive	inactive	inactive	inactive	inactive	inactive	inactive	inactive
4-(Benzyloxyl)phenol	103-16-2	18.6414	inactive	inactive	33.5406	inactive	inactive	inactive	inactive	inactive	inactive	inactive	inactive	14.0209	inactive	inactive	38.9833	inactive	inactive	inactive	inactive	inactive	inactive	inactive	inactive
PharmaGSID_48518	NOCAS_48518	4.8428	inactive	inactive	31.1033	inactive	inactive	inactive	inactive	inactive	inactive	inactive	inactive	10.0685	inactive	inactive	31.1945	inactive	inactive	inactive	inactive	inactive	inactive	inactive	inactive
PharmaGSID_48505	NOCAS_48505	0.396419	inactive	inactive	66.729	inactive	inactive	inactive	inactive	inactive	inactive	inactive	inactive	2.81666	inactive	inactive	67.8753	inactive	inactive	inactive	inactive	inactive	inactive	inactive	inactive
4,4'-(9H-Fluorene-9,9-diyl)diphenol	3236-71-3	47.6157	inactive	inactive	157.361	inactive	inactive	49.4767	inactive	inactive	-106.002	inactive	inactive	44.7504	inactive	inactive	169.95	inactive	inactive	34.3112	32.3919	45.7548	-76.7668	-109.761	-103.289
Tricyclodecanedimethanol diacrylate	42594-17-2	44.4789	inactive	inactive	37.7867	inactive	inactive	49.4767	inactive	inactive	-64.8807	inactive	inactive	30.6004	inactive	inactive	41.6463	inactive	inactive	inactive	inactive	49.4049	inactive	inactive	-64.8809
Diethylstilbestrol	56-53-1	11.7697	inactive	inactive	42.504	inactive	inactive	43.4986	inactive	inactive	-67.404	inactive	inactive	inactive	inactive	inactive	inactive	inactive	inactive	inactive	inactive	inactive	inactive	inactive	inactive
Michler's ketone	90-94-8	2.80391	inactive	inactive	37.9367	inactive	inactive	inactive	inactive	inactive	inactive	inactive	inactive	inactive	inactive	inactive	inactive	inactive	inactive	inactive	inactive	inactive	inactive	inactive	inactive
Razoxane	21416-67-1	11.4861	inactive	inactive	60.2477	inactive	inactive	inactive	inactive	inactive	inactive	inactive	inactive	20.8931	inactive	inactive	31.949	inactive	inactive	inactive	inactive	inactive	inactive	inactive	inactive
Dienestrol	84-17-3	7.80792	inactive	inactive	32.5663	inactive	inactive	inactive	inactive	inactive	inactive	inactive	inactive	7.79346	inactive	inactive	36.0767	inactive	inactive	inactive	inactive	inactive	inactive	inactive	inactive
17alpha-Estradiol	57-91-0	12.2751	inactive	inactive	54.3897	inactive	inactive	inactive	inactive	inactive	inactive	inactive	inactive	inactive	inactive	inactive	inactive	inactive	inactive	inactive	inactive	inactive	inactive	inactive	inactive
Apigenin	520-36-5	18.2153	inactive	inactive	51.1957	inactive	inactive	inactive	inactive	inactive	inactive	inactive	inactive	46.5345	inactive	inactive	32.1917	inactive	inactive	inactive	inactive	inactive	inactive	inactive	inactive
Bisoxatin acetate	14008-48-1	3.9939	inactive	inactive	63.9393	inactive	inactive	inactive	inactive	inactive	inactive	inactive	inactive	0.664621	inactive	inactive	31.3757	inactive	inactive	inactive	inactive	inactive	inactive	inactive	inactive
2-(2,6-Diisopropylphenyl)-5-hydroxy-1H-isoindole-1,3-dione	105624-86-0	3.93008	inactive	inactive	87.6647	inactive	inactive	inactive	inactive	inactive	inactive	inactive	inactive	3.10465	inactive	inactive	44.7367	inactive	inactive	inactive	inactive	inactive	inactive	inactive	inactive
Mozavaptan	137975-06-5	7.96888	inactive	inactive	66.2223	inactive	inactive	inactive	inactive	inactive	inactive	inactive	inactive	1.36274	inactive	inactive	38.6007	inactive	inactive	inactive	inactive	inactive	inactive	inactive	inactive
Albendazole	54965-21-8	0.516898	inactive	inactive	40.1103	inactive	inactive	inactive	inactive	inactive	inactive	inactive	inactive	0.113172	inactive	inactive	31.1077	inactive	inactive	inactive	inactive	inactive	inactive	inactive	inactive
Fludioxonil	131341-86-1	15.6459	inactive	inactive	65.0533	inactive	inactive	inactive	inactive	inactive	inactive	inactive	inactive	inactive	inactive	inactive	inactive	inactive	inactive	inactive	inactive	inactive	inactive	inactive	inactive
PharmaGSID_48519	686756-87-6	9.58628	inactive	inactive	31.571	inactive	inactive	inactive	inactive	inactive	inactive	inactive	inactive	13.6085	inactive	inactive	31.694	inactive	inactive	inactive	inactive	inactive	inactive	inactive	inactive
Cytembena	21739-91-3	21.0317	inactive	inactive	55.202	inactive	inactive	inactive	inactive	inactive	inactive	inactive	inactive	inactive	inactive	inactive	inactive	inactive	inactive	inactive	43.1953	inactive	inactive	-65.3523	inactive
Auramine hydrochloride	2465-27-2	3.94247	inactive	inactive	37.622	inactive	inactive	inactive	inactive	inactive	inactive	inactive	inactive	inactive	inactive	inactive	inactive	inactive	inactive	inactive	inactive	inactive	inactive	inactive	inactive
Buparvaquone	88426-33-9	1.41492	inactive	inactive	33.845	inactive	inactive	inactive	inactive	inactive	inactive	inactive	inactive	inactive	inactive	inactive	inactive	inactive	inactive	inactive	inactive	1.99188	inactive	inactive	-52.5627
Curcumin	458-37-7	15.4147	inactive	inactive	65.1407	inactive	inactive	37.9935	46.8805	31.6607	-75.3937	-65.5563	-64.9062	inactive	inactive	inactive	inactive	inactive	inactive	inactive	16.3409	inactive	inactive	-92.9307	inactive
Dinobuton	973-21-7	49.4767	inactive	inactive	74.704	inactive	inactive	inactive	inactive	inactive	inactive	inactive	inactive	inactive	inactive	inactive	inactive	inactive	inactive	inactive	inactive	inactive	inactive	inactive	inactive
Zearalenone	17924-92-4	16.784	inactive	inactive	49.1953	inactive	inactive	inactive	inactive	inactive	inactive	inactive	inactive	inactive	inactive	inactive	inactive	inactive	inactive	inactive	inactive	inactive	inactive	inactive	inactive
2-Chloro-N-(2-methyl-4-bromophenyl)acetamide	96686-51-0	17.555	inactive	inactive	71.7853	inactive	inactive	42.618	inactive	inactive	-83.086	inactive	inactive	28.5118	inactive	inactive	174.333	inactive	inactive	inactive	inactive	40.779	inactive	inactive	-87.2606
4-(Diglycidylamino)phenyl glycidyl ether	5026-74-4	27.2798	inactive	inactive	57.856	inactive	inactive	inactive	inactive	inactive	inactive	inactive	inactive	23.5249	inactive	inactive	85.4543	inactive	inactive	inactive	inactive	inactive	inactive	inactive	inactive
PharmaGSID_48516	NOCAS_48516	12.428	inactive	inactive	41.066	inactive	inactive	inactive	inactive	inactive	inactive	inactive	inactive	22.2071	inactive	inactive	31.3595	inactive	inactive	inactive	inactive	inactive	inactive	inactive	inactive
Melphalan	148-82-3	17.8311	inactive	inactive	46.692	inactive	inactive	inactive	inactive	inactive	inactive	inactive	inactive	15.55	inactive	inactive	43.32	inactive	inactive	inactive	inactive	inactive	inactive	inactive	inactive
Chlorfluazuron	71422-67-8	31.4332	inactive	inactive	80.5587	inactive	inactive	inactive	inactive	inactive	inactive	inactive	inactive	inactive	inactive	inactive	inactive	inactive	inactive	inactive	inactive	inactive	inactive	inactive	inactive
Hexachlorophene	70-30-4	19.9188	inactive	inactive	45.427	inactive	inactive	17.4887	32.9839	40.9594	-66.6576	-79.4543	-75.984	17.9511	inactive	inactive	99.6227	inactive	inactive	inactive	inactive	2.23492	inactive	inactive	-54.2017
Nifuroxazide	965-52-6	19.6079	inactive	inactive	39.6247	inactive	inactive	inactive	inactive	inactive	inactive	inactive	inactive	10.2398	inactive	inactive	47.4317	inactive	inactive	inactive	inactive	inactive	inactive	inactive	inactive
Methylene blue	61-73-4	10.2723	inactive	inactive	53.36	inactive	inactive	inactive	inactive	inactive	inactive	inactive	inactive	15.3199	inactive	inactive	53.236	inactive	inactive	15.822	inactive	inactive	-53.9847	inactive	inactive
Fenticlor	97-24-5	34.1877	inactive	inactive	52.2397	inactive	inactive	18.7006	inactive	27.6797	-89.833	inactive	-95.413	18.1354	inactive	inactive	54.9443	inactive	inactive	43.1091	25.6785	16.8359	-67.2919	-95.4128	-89.8332
Dichlorophen	97-23-4	36.5051	inactive	inactive	41.386	inactive	inactive	inactive	42.9604	44.7913	inactive	-76.64	-70.3663	39.0348	inactive	inactive	68.2997	inactive	inactive	40.779	40.779	18.2153	-78.5573	-78.7984	-76.0588
Fluorosalan	4776-06-1	17.555	inactive	inactive	33.3267	inactive	inactive	inactive	inactive	inactive	inactive	inactive	inactive	27.2726	inactive	inactive	47.47	inactive	inactive	inactive	inactive	inactive	inactive	inactive	inactive
Menadione	58-27-5	40.2969	inactive	inactive	31.1943	inactive	inactive	42.4376	46.3399	51.3377	-105.45	-119.073	-89.413	16.2005	inactive	inactive	33.8715	inactive	inactive	36.3443	51.3377	42.3744	-109.038	-89.413	-105.45
Piperonal acetone	3160-37-0	36.6976	inactive	inactive	61.595	inactive	inactive	inactive	inactive	inactive	inactive	inactive	inactive	86.338	inactive	inactive	39.302	inactive	inactive	inactive	inactive	inactive	inactive	inactive	inactive
1,10-Phenanthroline hydrochloride hydrate	18851-33-7	25.8319	inactive	inactive	35.453	inactive	inactive	inactive	inactive	inactive	inactive	inactive	inactive	50.2487	inactive	inactive	70.9047	inactive	inactive	22.0683	inactive	inactive	-57.3121	inactive	inactive
3,4,5-Trichlorophenol	609-19-8	40.2699	inactive	inactive	25.7207	inactive	inactive	inactive	inactive	inactive	inactive	inactive	inactive	48.3628	inactive	inactive	40.2703	inactive	inactive	inactive	inactive	27.3947	inactive	inactive	-63.8461
Bisphenol AF	1478-61-1	28.8769	inactive	inactive	33.5877	inactive	inactive	47.607	inactive	47.4055	-78.3313	inactive	-72.2897	31.7048	inactive	inactive	55.403	inactive	inactive	inactive	inactive	inactive	inactive	inactive	inactive
Bithionol	97-18-7	39.5824	inactive	inactive	93.9867	inactive	inactive	16.292	34.9303	34.4479	-112.614	-80.275	-82.5518	20.2553	inactive	inactive	73.962	inactive	inactive	33.4233	22.3383	12.9285	-80.2749	-93.7734	-112.614
Gentian Violet	548-62-9	51.0891	inactive	inactive	65.473	inactive	inactive	16.0315	24.9219	29.2096	-102.748	-107.18	-99.1658	23.5817	inactive	inactive	48.673	inactive	inactive	21.9878	27.6478	21.2975	-111.675	-99.1659	-92.3057
Thioridazine hydrochloride	130-61-0	51.1256	inactive	inactive	64.4883	inactive	inactive	47.6206	41.8185	38.9183	-120.307	-122.011	-95.6627	50.0377	inactive	inactive	51.7987	inactive	inactive	37.0049	37.6102	40.6105	-149.698	-95.6624	-109.68
Ciclopirox olamine	41621-49-2	16.2908	inactive	inactive	25.976	inactive	inactive	inactive	inactive	inactive	inactive	inactive	inactive	26.4591	inactive	inactive	57.1537	inactive	inactive	inactive	inactive	inactive	inactive	inactive	inactive
Propachlor	1918-16-7	41.3005	inactive	inactive	42.971	inactive	inactive	inactive	inactive	inactive	inactive	inactive	inactive	12.5867	inactive	inactive	45.75	inactive	inactive	inactive	inactive	inactive	inactive	inactive	inactive
Sodium aristolochate-I	10190-99-5	3.64999	inactive	inactive	50.4333	inactive	inactive	inactive	inactive	inactive	inactive	inactive	inactive	inactive	inactive	inactive	inactive	inactive	inactive	inactive	9.66884	inactive	inactive	-51.489	inactive
2,2',6,6'-Tetrachlorobisphenol A	79-95-8	31.2207	inactive	inactive	33.9393	inactive	inactive	37.8441	inactive	inactive	-78.8497	inactive	inactive	inactive	inactive	inactive	inactive	inactive	inactive	inactive	28.8858	38.5198	inactive	-69.7848	-84.6857
Aceglatone	642-83-1	21.5391	inactive	inactive	37.3327	inactive	inactive	inactive	inactive	inactive	inactive	inactive	inactive	inactive	inactive	inactive	inactive	inactive	inactive	inactive	inactive	inactive	inactive	inactive	inactive
CP-100829	135080-03-4	17.5467	inactive	inactive	31.2167	inactive	inactive	inactive	inactive	inactive	inactive	inactive	inactive	inactive	inactive	inactive	inactive	inactive	inactive	inactive	inactive	inactive	inactive	inactive	inactive
Methodichlorophen	7761-45-7	5.92359	inactive	inactive	42.8527	inactive	inactive	inactive	inactive	inactive	inactive	inactive	inactive	9.00849	inactive	inactive	31.3577	inactive	inactive	inactive	inactive	1.5822	inactive	inactive	-52.2883
Bis[4-(glycidyloxy)phenyl]methane	2095-03-6	47.6157	inactive	inactive	46.3017	inactive	inactive	inactive	inactive	inactive	inactive	inactive	inactive	26.3954	inactive	inactive	31.4403	inactive	inactive	inactive	inactive	inactive	inactive	inactive	inactive
2,4,4'-Trihydroxybenzophenone	1470-79-7	46.4619	inactive	inactive	51.9983	inactive	inactive	inactive	inactive	inactive	inactive	inactive	inactive	inactive	inactive	inactive	inactive	inactive	inactive	inactive	inactive	inactive	inactive	inactive	inactive
2-Amino-4-chlorophenol	95-85-2	38.1963	inactive	inactive	53.8023	inactive	inactive	inactive	inactive	inactive	inactive	inactive	inactive	inactive	inactive	inactive	inactive	inactive	inactive	inactive	inactive	inactive	inactive	inactive	inactive
2-Methoxyaniline hydrochloride	134-29-2	47.6157	inactive	inactive	47.9163	inactive	inactive	inactive	inactive	inactive	inactive	inactive	inactive	inactive	inactive	inactive	inactive	inactive	inactive	inactive	inactive	inactive	inactive	inactive	inactive
3,3',5,5'-Tetrabromobisphenol A	79-94-7	30.068	inactive	inactive	91.4507	inactive	inactive	34.9071	45.8369	34.2562	-113.004	-79.7857	-70.5513	inactive	inactive	inactive	inactive	inactive	inactive	45.5983	18.153	34.8564	-75.3888	-88.8544	-113.004
4,4'-Biphenyldiol	92-88-6	35.3983	inactive	inactive	48.2427	inactive	inactive	inactive	inactive	inactive	inactive	inactive	inactive	inactive	inactive	inactive	inactive	inactive	inactive	inactive	inactive	inactive	inactive	inactive	inactive
4-Phenoxyphenol	831-82-3	25.6351	inactive	inactive	32.373	inactive	inactive	inactive	inactive	inactive	inactive	inactive	inactive	inactive	inactive	inactive	inactive	inactive	inactive	inactive	inactive	inactive	inactive	inactive	inactive
6-(Trifluoromethoxy)-2-Benzothiazolamine	1744-22-5	17.1181	inactive	inactive	48.4713	inactive	inactive	inactive	inactive	inactive	inactive	inactive	inactive	inactive	inactive	inactive	inactive	inactive	inactive	inactive	inactive	inactive	inactive	inactive	inactive
Azathioprine	446-86-6	33.6501	inactive	inactive	39.9093	inactive	inactive	inactive	inactive	inactive	inactive	inactive	inactive	inactive	inactive	inactive	inactive	inactive	inactive	inactive	inactive	inactive	inactive	inactive	inactive
Diclofenac sodium	15307-79-6	51.3377	inactive	inactive	38.157	inactive	inactive	inactive	inactive	inactive	inactive	inactive	inactive	inactive	inactive	inactive	inactive	inactive	inactive	inactive	inactive	inactive	inactive	inactive	inactive
Doxifluridine	3094-09-5	10.5956	inactive	inactive	83.882	inactive	inactive	inactive	inactive	inactive	inactive	inactive	inactive	inactive	inactive	inactive	inactive	inactive	inactive	inactive	inactive	inactive	inactive	inactive	inactive
Fenbendazole	43210-67-9	0.350268	inactive	inactive	70.9637	inactive	inactive	inactive	inactive	inactive	inactive	inactive	inactive	inactive	inactive	inactive	inactive	inactive	inactive	inactive	inactive	inactive	inactive	inactive	inactive
Imazalil	35554-44-0	49.6319	inactive	inactive	41.726	inactive	inactive	inactive	inactive	inactive	inactive	inactive	inactive	inactive	inactive	inactive	inactive	inactive	inactive	inactive	inactive	inactive	inactive	inactive	inactive
Methotrexate	59-05-2	0.292773	inactive	inactive	66.088	inactive	inactive	inactive	inactive	inactive	inactive	inactive	inactive	inactive	inactive	inactive	inactive	inactive	inactive	inactive	inactive	inactive	inactive	inactive	inactive
Quercetin	117-39-5	45.7548	inactive	inactive	31.657	inactive	inactive	inactive	inactive	inactive	inactive	inactive	inactive	inactive	inactive	inactive	inactive	inactive	inactive	inactive	inactive	inactive	inactive	inactive	inactive
Sodium bithionolate	6385-58-6	17.2522	inactive	inactive	34.4493	inactive	inactive	inactive	45.4661	43.5414	inactive	-95.6447	-65.3743	inactive	inactive	inactive	inactive	inactive	inactive	46.5252	39.1461	inactive	-119.264	-80.485	inactive
Thiophanate	23564-06-9	40.9594	inactive	inactive	70.1953	inactive	inactive	inactive	inactive	inactive	inactive	inactive	inactive	inactive	inactive	inactive	inactive	inactive	inactive	inactive	inactive	inactive	inactive	inactive	inactive
2,4,6-Triiodophenol	609-23-4	20.6814	inactive	inactive	27.1263	inactive	inactive	19.0442	inactive	inactive	-62.5323	inactive	inactive	inactive	inactive	inactive	inactive	inactive	inactive	36.8891	inactive	18.2153	-50.3469	inactive	-88.6201
Nickelocene	1271-28-9	51.2207	inactive	inactive	47.6267	inactive	inactive	inactive	inactive	inactive	inactive	inactive	inactive	inactive	inactive	inactive	inactive	inactive	inactive	inactive	inactive	inactive	inactive	inactive	inactive
Selenious acid	7783-00-8	45.0866	inactive	inactive	32.672	inactive	inactive	inactive	inactive	42.8627	inactive	inactive	-84.9133	inactive	inactive	inactive	inactive	inactive	inactive	inactive	25.7665	inactive	inactive	-104.731	inactive
Griseofulvin	126-07-8	36.3443	inactive	inactive	41.2257	inactive	inactive	inactive	inactive	inactive	inactive	inactive	inactive	inactive	inactive	inactive	inactive	inactive	inactive	inactive	inactive	inactive	inactive	inactive	inactive
Dibutyltin dichloride	683-18-1	27.0819	inactive	inactive	73.9367	inactive	inactive	3.68091	45.9528	inactive	-101.405	-112.108	inactive	inactive	inactive	inactive	inactive	inactive	inactive	30.3882	41.3084	2.70835	-104.054	-74.2402	-100.958
Mitomycin C	50-07-7	8.15723	2.29779	inactive	109.941	28.794	inactive	inactive	inactive	inactive	inactive	inactive	inactive	2.12246	inactive	inactive	133.661	inactive	inactive	17.7526	inactive	inactive	-50.2655	inactive	inactive
6-Azacytidine	3131-60-0	0.806743	inactive	inactive	56.623	inactive	inactive	inactive	inactive	inactive	inactive	inactive	inactive	1.10444	inactive	inactive	68.68	inactive	inactive	inactive	inactive	inactive	inactive	inactive	inactive
5-Fluorouracil	51-21-8	5.92716	3.78781	inactive	104.86	26.757	inactive	inactive	inactive	inactive	inactive	inactive	inactive	21.1566	inactive	inactive	98.3387	inactive	inactive	inactive	inactive	inactive	inactive	inactive	inactive
Floxuridine	50-91-9	0.642781	0.325689	inactive	103.842	25.7123	inactive	inactive	inactive	inactive	inactive	inactive	inactive	15.7483	inactive	inactive	59.4343	inactive	inactive	inactive	inactive	inactive	inactive	inactive	inactive
Irinotecan hydrochloride	100286-90-6	4.17527	0.0137067	inactive	70.7017	83.1247	inactive	inactive	inactive	inactive	inactive	inactive	inactive	13.1264	0.259146	inactive	86.836	95.191	inactive	0.292367	3.54211	inactive	-59.244	-65.3692	inactive
Etoposide	33419-42-0	1.33257	0.888233	inactive	62.8567	22.0507	inactive	inactive	inactive	inactive	inactive	inactive	inactive	4.83964	0.514384	inactive	72.111	32.9343	inactive	inactive	inactive	inactive	inactive	inactive	inactive
Carmofur	61422-45-5	2.97371	2.11131	inactive	108.401	30.7257	inactive	inactive	inactive	inactive	inactive	inactive	inactive	17.8011	inactive	inactive	121.148	inactive	inactive	inactive	inactive	inactive	inactive	inactive	inactive
Methyl 3-amino-5,6-dichloropyrazine-2-carboxylate	1458-18-0	21.5391	22.4481	inactive	51.0133	39.1653	inactive	inactive	inactive	inactive	inactive	inactive	inactive	24.0429	inactive	inactive	118.088	inactive	inactive	inactive	inactive	inactive	inactive	inactive	inactive
Trifluridine	70-00-8	1.71091	6.51936	inactive	63.6297	31.2703	inactive	inactive	inactive	inactive	inactive	inactive	inactive	19.6693	inactive	inactive	34.5973	inactive	inactive	inactive	inactive	inactive	inactive	inactive	inactive
2,6-Diisopropylnaphthalene	24157-81-1	0.113954	inactive	inactive	84.956	inactive	inactive	inactive	inactive	inactive	inactive	inactive	inactive	inactive	inactive	inactive	inactive	inactive	inactive	inactive	inactive	inactive	inactive	inactive	inactive
Rotenone	83-79-4	0.235506	39.7022	inactive	57.071	23.18	inactive	inactive	inactive	inactive	inactive	inactive	inactive	inactive	inactive	inactive	inactive	inactive	inactive	inactive	inactive	inactive	inactive	inactive	inactive
4-Methylumbelliferone hydrate	103764-33-6	inactive	33.3517	inactive	inactive	85.5843	inactive	inactive	inactive	inactive	inactive	inactive	inactive	inactive	25.7209	inactive	inactive	77.6343	inactive	inactive	inactive	inactive	inactive	inactive	inactive
Adriamycin hydrochloride	25316-40-9	0.963462	inactive	inactive	220.216	inactive	inactive	inactive	inactive	inactive	inactive	inactive	inactive	1.44602	inactive	inactive	334.995	inactive	inactive	inactive	inactive	inactive	inactive	inactive	inactive
1,2-Benzenedicarboxaldehyde	643-79-8	10.0537	inactive	inactive	52.964	inactive	inactive	inactive	inactive	inactive	inactive	inactive	inactive	12.3658	inactive	inactive	128.691	inactive	inactive	inactive	inactive	inactive	inactive	inactive	inactive
Chrysin	480-40-0	49.4767	inactive	inactive	38.6283	inactive	inactive	inactive	inactive	inactive	inactive	inactive	inactive	44.9745	inactive	inactive	43.648	inactive	inactive	inactive	inactive	inactive	inactive	inactive	inactive
Pentachlorophenol	87-86-5	13.3928	inactive	15.5239	47.276	inactive	30.871	inactive	inactive	inactive	inactive	inactive	inactive	14.1072	inactive	inactive	32.4893	inactive	inactive	inactive	inactive	inactive	inactive	inactive	inactive
2,3,5,6-Tetrachlorophenol	935-95-5	24.569	inactive	21.0152	36.3473	inactive	35.0653	inactive	inactive	inactive	inactive	inactive	inactive	29.4949	inactive	inactive	31.3045	inactive	inactive	inactive	inactive	inactive	inactive	inactive	inactive
Topotecan hydrochloride	119413-54-6	0.0771373	inactive	inactive	69.52	inactive	inactive	inactive	inactive	inactive	inactive	inactive	inactive	0.588966	inactive	inactive	178.739	inactive	inactive	inactive	inactive	3.98107	inactive	inactive	-52.3433
Cytarabine	147-94-4	0.631797	7.96923	inactive	83.7963	31.6553	inactive	inactive	inactive	inactive	inactive	inactive	inactive	0.913365	0.903386	inactive	96.442	33.4356	inactive	inactive	inactive	inactive	inactive	inactive	inactive
Hycanthone	3105-97-3	13.5974	16.1029	4.97173	353.547	40.5077	27.2607	inactive	inactive	inactive	inactive	inactive	inactive	18.379	inactive	inactive	500.487	inactive	inactive	inactive	inactive	inactive	inactive	inactive	inactive
Methylparaoxon	950-35-6	inactive	16.9144	4.09173	inactive	40.265	49.045	inactive	inactive	inactive	inactive	inactive	inactive	inactive	19.9691	inactive	inactive	53.2964	inactive	inactive	inactive	inactive	inactive	inactive	inactive
Bromophos-ethyl	4824-78-6	inactive	2.09842	3.12618	inactive	42.9047	23.066	inactive	inactive	inactive	inactive	inactive	inactive	33.2298	6.31477	inactive	38.522	62.1624	inactive	inactive	inactive	inactive	inactive	inactive	inactive
4-Methylumbelliferone	90-33-5	inactive	37.8225	43.2669	inactive	79.4743	23.2493	inactive	inactive	inactive	inactive	inactive	inactive	18.204	25.8737	inactive	30.0167	89.9067	inactive	inactive	inactive	inactive	inactive	inactive	inactive
Amiprofos-methyl	36001-88-4	inactive	4.99955	1.74892	inactive	75.0867	35.9037	inactive	inactive	inactive	inactive	inactive	inactive	inactive	3.7178	inactive	inactive	84.8532	inactive	inactive	inactive	inactive	inactive	inactive	inactive
Bensulide	741-58-2	inactive	4.94767	5.11947	inactive	42.8953	38.1643	inactive	inactive	inactive	inactive	inactive	inactive	inactive	7.08412	inactive	inactive	47.4617	inactive	inactive	inactive	inactive	inactive	inactive	inactive
Chlorethoxyfos	54593-83-8	inactive	11.6518	7.89174	inactive	53.0303	44.0357	inactive	inactive	inactive	inactive	inactive	inactive	inactive	12.1286	inactive	inactive	43.0687	inactive	inactive	inactive	inactive	inactive	inactive	inactive
Demeton-S-methylsulphon	17040-19-6	inactive	6.92805	3.75594	inactive	34.343	29.3847	inactive	inactive	inactive	inactive	inactive	inactive	inactive	8.25858	inactive	inactive	41.936	inactive	inactive	inactive	inactive	inactive	inactive	inactive
Dialifor	10311-84-9	inactive	4.97038	3.02531	inactive	52.0707	35.977	inactive	inactive	inactive	inactive	inactive	inactive	inactive	19.2225	inactive	inactive	50.52	inactive	inactive	inactive	inactive	inactive	inactive	inactive
Diazoxon	962-58-3	inactive	1.25996	20.1706	inactive	95.903	39.6103	inactive	inactive	inactive	inactive	inactive	inactive	inactive	4.09364	inactive	inactive	41.0933	inactive	inactive	inactive	inactive	inactive	inactive	inactive
Dicrotophos	141-66-2	inactive	14.3226	18.0773	inactive	47.1617	29.571	inactive	inactive	inactive	inactive	inactive	inactive	inactive	10.5735	inactive	inactive	42.4286	inactive	inactive	inactive	inactive	inactive	inactive	inactive
EPN	2104-64-5	inactive	2.36112	1.54096	inactive	50.976	33.0667	inactive	inactive	inactive	inactive	inactive	inactive	inactive	2.74068	inactive	inactive	40.6193	inactive	inactive	inactive	inactive	inactive	inactive	inactive
Ethion	563-12-2	inactive	2.03522	2.76896	inactive	48.0253	35.2583	inactive	inactive	inactive	inactive	inactive	inactive	inactive	3.55047	inactive	inactive	46.3935	inactive	inactive	inactive	inactive	inactive	inactive	inactive
Fosthiazate	98886-44-3	inactive	6.49162	5.44681	inactive	43.155	43.8043	inactive	inactive	inactive	inactive	inactive	inactive	inactive	10.0082	inactive	inactive	59.2634	inactive	inactive	inactive	inactive	inactive	inactive	inactive
Isazofos	42509-80-8	inactive	8.44309	1.62432	inactive	50.6263	47.1783	inactive	inactive	inactive	inactive	inactive	inactive	inactive	3.33074	inactive	inactive	50.5712	inactive	inactive	inactive	inactive	inactive	inactive	inactive
Pirimicarb	23103-98-2	inactive	20.5283	0.379792	inactive	38.565	26.214	inactive	inactive	inactive	inactive	inactive	inactive	inactive	13.0961	inactive	inactive	54.8393	inactive	inactive	inactive	inactive	inactive	inactive	inactive
Propetamphos	31218-83-4	inactive	9.33768	0.730758	inactive	99.2667	39.8953	inactive	inactive	inactive	inactive	inactive	inactive	inactive	2.69331	inactive	inactive	78.66	inactive	inactive	inactive	inactive	inactive	inactive	inactive
Thiobencarb	28249-77-6	inactive	1.62979	0.265404	inactive	51.3593	25.68	inactive	inactive	inactive	inactive	inactive	inactive	inactive	2.88593	inactive	inactive	62.1594	inactive	inactive	inactive	inactive	inactive	inactive	inactive
Azinphos-methyl	86-50-0	inactive	4.24376	14.8976	inactive	58.65	52.4493	inactive	inactive	inactive	inactive	inactive	inactive	inactive	9.33869	inactive	inactive	77.2775	inactive	inactive	inactive	inactive	inactive	inactive	inactive
Chlorpyrifos oxon	5598-15-2	inactive	6.32588	2.90601	inactive	49.6483	41.0383	inactive	inactive	inactive	inactive	inactive	inactive	inactive	0.0367764	inactive	inactive	33.1727	inactive	inactive	inactive	inactive	inactive	inactive	inactive
Methyl parathion	298-00-0	inactive	7.34438	7.97799	inactive	58.5263	37.813	inactive	inactive	inactive	inactive	inactive	inactive	inactive	17.1321	inactive	inactive	52.7126	inactive	inactive	inactive	inactive	inactive	inactive	inactive
Bromofos	2104-96-3	inactive	15.075	12.827	inactive	62.741	31.3847	inactive	inactive	inactive	inactive	inactive	inactive	inactive	17.8023	inactive	inactive	66.5766	inactive	inactive	inactive	inactive	inactive	inactive	inactive
Iodenphos	18181-70-9	inactive	26.5713	19.5863	inactive	107.715	54.247	inactive	inactive	inactive	inactive	inactive	inactive	inactive	32.573	inactive	inactive	81.587	inactive	inactive	inactive	inactive	inactive	inactive	inactive
Mevinphos	7786-34-7	inactive	5.61387	4.38305	inactive	64.7167	47.5807	inactive	inactive	inactive	inactive	inactive	inactive	inactive	6.4608	inactive	inactive	77.3871	inactive	inactive	inactive	inactive	inactive	inactive	inactive
Tebupirimfos	96182-53-5	inactive	1.62979	6.66771	inactive	42.005	33.014	inactive	inactive	inactive	inactive	inactive	inactive	inactive	1.25996	inactive	inactive	43.6879	inactive	inactive	inactive	inactive	inactive	inactive	inactive
2,7,8,9-Tricyclazole	41814-78-2	inactive	23.0214	36.8462	inactive	44.3643	30.1197	inactive	inactive	inactive	inactive	inactive	inactive	inactive	inactive	inactive	inactive	inactive	inactive	inactive	inactive	inactive	inactive	inactive	inactive
Carbofuran	1563-66-2	inactive	10.755	8.73546	inactive	61.4417	31.4277	inactive	inactive	inactive	inactive	inactive	inactive	inactive	inactive	inactive	inactive	inactive	inactive	inactive	inactive	inactive	inactive	inactive	inactive
Propoxur	114-26-1	inactive	13.2927	16.1168	inactive	36.4597	26.4247	inactive	inactive	inactive	inactive	inactive	inactive	inactive	inactive	inactive	inactive	inactive	inactive	inactive	inactive	inactive	inactive	inactive	inactive
Aldicarb	116-06-3	inactive	17.7202	16.3961	inactive	46.1447	26.3897	inactive	inactive	inactive	inactive	inactive	inactive	inactive	inactive	inactive	inactive	inactive	inactive	inactive	inactive	inactive	inactive	inactive	inactive
Benfuracarb	82560-54-1	inactive	6.49162	17.2249	inactive	33.3587	40.8287	inactive	inactive	inactive	inactive	inactive	inactive	inactive	inactive	inactive	inactive	inactive	inactive	inactive	inactive	inactive	inactive	inactive	inactive
Tinoridine	24237-54-5	inactive	13.8348	1.42338	inactive	105.617	44.205	inactive	inactive	inactive	inactive	inactive	inactive	inactive	inactive	inactive	inactive	inactive	inactive	inactive	inactive	inactive	inactive	inactive	inactive
Benazepril hydrochloride	86541-74-4	inactive	19.9188	19.9188	inactive	71.8873	27.872	inactive	inactive	inactive	inactive	inactive	inactive	inactive	inactive	inactive	inactive	inactive	inactive	inactive	inactive	inactive	inactive	inactive	inactive
Cytarabine hydrochloride	69-74-9	0.447595	inactive	3.48821	74.252	inactive	22.2653	inactive	inactive	inactive	inactive	inactive	inactive	1.02108	inactive	inactive	93.1473	inactive	inactive	inactive	inactive	inactive	inactive	inactive	inactive
Tiratricol	51-24-1	10.6598	inactive	inactive	58.391	inactive	inactive	inactive	inactive	inactive	inactive	inactive	inactive	16.4992	inactive	inactive	79.5057	inactive	inactive	inactive	inactive	inactive	inactive	inactive	inactive
Pyraclostrobin	175013-18-0	2.61865	inactive	13.8065	41.5523	inactive	36.2507	inactive	inactive	inactive	inactive	inactive	inactive	4.27191	inactive	inactive	36.3783	inactive	inactive	inactive	inactive	inactive	inactive	inactive	inactive
Trilostane	13647-35-3	44.0962	inactive	40.9594	98.2597	inactive	53.2653	inactive	inactive	inactive	inactive	inactive	inactive	inactive	inactive	inactive	inactive	inactive	inactive	inactive	inactive	inactive	inactive	inactive	inactive
PharmaGSID_48166	NOCAS_48166	2.42583	2.02384	inactive	104.346	25.8927	inactive	inactive	inactive	inactive	inactive	inactive	inactive	5.3279	inactive	inactive	94.7513	inactive	inactive	inactive	inactive	inactive	inactive	inactive	inactive
9-Cyanoanthracene	1210-12-4	11.6381	18.1816	24.4487	75.9577	20.6513	52.7607	inactive	inactive	inactive	inactive	inactive	inactive	13.6085	39.8107	27.1525	79.9467	253.624	102.704	inactive	inactive	inactive	inactive	inactive	inactive
Cladribine	4291-63-8	0.664991	8.9855	29.5027	91.229	33.0267	47.1047	inactive	inactive	inactive	inactive	inactive	inactive	0.87129	3.8354	inactive	81.0343	45.7033	inactive	inactive	inactive	inactive	inactive	inactive	inactive
7-Amino-4-hydroxynaphthalene-2-sulfonic acid	87-02-5	12.2403	10.9446	5.13377	83.6027	31.0337	26.9847	inactive	inactive	inactive	inactive	inactive	inactive	31.3682	19.2225	inactive	61.5673	57.1256	inactive	inactive	inactive	inactive	inactive	inactive	inactive
Aminopterin	54-62-6	16.4118	13.219	inactive	45.6293	37.0427	inactive	inactive	inactive	inactive	inactive	inactive	inactive	38.7371	34.4907	inactive	39.179	48.4825	inactive	inactive	inactive	0.190711	inactive	inactive	-53.926
Lapachol	84-79-7	3.38293	7.47405	10.7868	104.839	34.5313	23.9573	inactive	inactive	inactive	inactive	inactive	inactive	3.34781	inactive	inactive	106.765	inactive	inactive	inactive	inactive	1.38488	inactive	inactive	-50.7441
1,3-Diiminobenz(f)isoindoline	65558-69-2	25.2286	42.618	40.1263	121.93	22.5357	40.5867	32.6772	42.8438	inactive	-83.6435	-63.1069	inactive	23.7187	inactive	inactive	115.412	inactive	inactive	24.0124	43.9587	28.7609	-77.7992	-59.0427	-84.4855
Chlorambucil	305-03-3	37.3158	22.5519	inactive	39.7467	25.2183	inactive	inactive	inactive	inactive	inactive	inactive	inactive	25.6761	inactive	inactive	31.2595	inactive	inactive	inactive	inactive	inactive	inactive	inactive	inactive
3,3'-Dichlorobenzidine	91-94-1	16.389	inactive	38.5241	47.123	inactive	33.903	inactive	inactive	inactive	inactive	inactive	inactive	9.50808	inactive	inactive	97.317	inactive	inactive	inactive	inactive	inactive	inactive	inactive	inactive
Raltitrexed	112887-68-0	0.661131	1.05194	18.8357	57.204	27.6143	30.934	inactive	inactive	inactive	inactive	inactive	inactive	inactive	inactive	inactive	inactive	inactive	inactive	inactive	inactive	inactive	inactive	inactive	inactive
Aflatoxin B1	1162-65-8	Not tested	33.9687	Not tested	Not tested	59.8273	Not tested	inactive	inactive	inactive	inactive	inactive	inactive	Not tested	3.23171	inactive	Not tested	77.9079	inactive	Not tested	2.41971	5.17224	Not tested	-52.8506	-37.4056
EC50, concentration of half-maximal effect

## Sheet: Supplementary table2
Supplementary Table 2. EC50 and efficacy values for each compound active in the p53RE plus RLM assay under three conditions: RLM, heat-attenuated RLM, and RLM without NADPH
Sample name	Microsomes	Heat-attenuated microsomes	No NADPH addition
Aflatoxin B1	3.23 ± 2.19 ( 77.91 ± 25.18 )	inactive	inactive
Amiprofos-methyl	4.69 ± 1.86 ( 92.62 ± 15.81 )	Inactive	4.48 ± 0.3 ( 100.11 ± 8.75 )
Azinphos-ethyl	2.17 ± 0.25 ( 47.5 ± 6.07 )	22.81 ± 19.63 ( 34.38 ± 3.97 )	2.16 ± 0 ( 52.97 ± 8.43 )
Azinphos-methyl	11.59 ± 5.2 ( 80.21 ± 25.49 )	6.6 ± 0.91 ( 57.05 ± 12.27 )	7.29 ± 2.15 ( 104.64 ± 29.38 )
Bensulide	8.35 ± 1.42 ( 47.6 ± 6.74 )	15.27 ± 7.73 ( 54.92 ± 34.55 )	9.68 ± 1.11 ( 58.17 ± 3.93 )
Benzo(b)fluoranthene	16.09 ± 1.05 ( 119.95 ± 15.58 )	Inactive	13.43 ± 2.51 ( 124.44 ± 23.13 )
Benzo(k)fluoranthene	36.96 ± 2.41 ( 564.77 ± 68.8 )	10.42 ± 0.68 ( 593.67 ± 7.39 )	32.94 ± 2.15 ( 477.56 ± 41.57 )
Bromofos	17.83 ± 1.21 ( 66.58 ± 16.59 )	16.16 ± 3.65 ( 40.61 ± 3.92 )	Inactive
Bromophos-ethyl	12.48 ± 5.86 ( 70.98 ± 24.46 )	25.53 ± 9.56 ( 56.15 ± 36.01 )	9.36 ± 3.7 ( 75.97 ± 13.08 )
Carbophenothion	7.1 ± 0.48 ( 75.49 ± 2.46 )	Inactive	3.1 ± 0.71 ( 72.83 ± 12.54 )
Chlorethoxyfos	11.36 ± 6.19 ( 35.89 ± 6.64 )	0.75 ± 0.48 ( 44.78 ± 31.4 )	7.79 ± 1.78 ( 41.78 ± 7.11 )
Chlorfenvinphos	6.36 ± 6.29 ( 66.8 ± 1.38 )	0.02 ± 0.01 ( 44.49 ± 7.02 )	2.54 ± 0.46 ( 76.98 ± 3.76 )
Chlorpyrifos	3.47 ± 0.23 ( 50.63 ± 6 )	Inactive	3.75 ± 0.43 ( 45.23 ± 5.2 )
Chlorpyrifos oxon	0.02 ± 0 ( 30.36 ± 3.72 )	0.03 ± 0.01 ( 45.79 ± 5.77 )	0.04 ± 0.02 ( 41.15 ± 2.62 )
Chlorpyrifos-methyl	15.49 ± 5.97 ( 45.03 ± 16.45 )	1.78 ± 0.12 ( 32.66 ± 2.35 )	24 ± 10.29 ( 38.88 ± 0.67 )
Coumaphos	5.95 ± 0.68 ( 43.39 ± 6.97 )	Inactive	7.03 ± 1.59 ( 68.7 ± 15.18 )
Cridanimod	12.59 ± 3.56 ( 547.01 ± 80.41 )	17.37 ± 1.18 ( 285.1 ± 31.57 )	15.32 ± 4.27 ( 590.13 ± 116.91 )
Crufomate	4.36 ± 0.81 ( 66.6 ± 15.85 )	0.33 ± 0.06 ( 49.91 ± 0.69 )	3.29 ± 0.21 ( 70.56 ± 9.02 )
Demeton	1.91 ± 0.53 ( 36.06 ± 5.6 )	0.36 ± 0.02 ( 33.85 ± 1.81 )	1.79 ± 0.23 ( 41.36 ± 7.19 )
Demeton-S-methylsulphon	11.82 ± 6.43 ( 42.38 ± 10.12 )	2 ± 0.14 ( 39.08 ± 0.67 )	13.77 ± 6.34 ( 55.48 ± 5.95 )
Diazoxon	6.57 ± 1.94 ( 43.64 ± 2.44 )	3.83 ± 2.12 ( 58.52 ± 11.35 )	13.93 ± 3.19 ( 61.3 ± 9.6 )
Dicrotophos	11.41 ± 5.58 ( 40.59 ± 14.3 )	11.47 ± 4.3 ( 52.47 ± 5.49 )	9.07 ± 1.63 ( 47.42 ± 9.37 )
Dimetilan	5.44 ± 1.79 ( 34.63 ± 6.05 )	Inactive	5.11 ± 2.2 ( 43.56 ± 7.16 )
Dipyridamole	15.48 ± 1.05 ( 322.08 ± 40.56 )	4.36 ± 0.3 ( 173.68 ± 6.07 )	5.28 ± 0 ( 310.47 ± 15.29 )
Disodium 4,4'-bis(2-sulfostyryl)biphenyl	29.77 ± 1.94 ( 163.96 ± 12.99 )	25.97 ± 5.86 ( 186.1 ± 38.45 )	32.28 ± 4.12 ( 251.08 ± 38.8 )
Disulfoton	9.13 ± 1.55 ( 43.26 ± 8.29 )	Inactive	8.47 ± 1.58 ( 43.56 ± 3.56 )
Edifenphos	2.16 ± 0 ( 38.68 ± 2.52 )	0.1 ± 0.05 ( 40.23 ± 7.2 )	3.71 ± 0.51 ( 51.11 ± 11.13 )
EPN	2.76 ± 0.63 ( 41.5 ± 12.83 )	4.91 ± 1.12 ( 30.74 ± 7.4 )	13.78 ± 7.1 ( 62.97 ± 5.75 )
Ethion	6.2 ± 5.14 ( 53.83 ± 23.66 )	5.91 ± 1.01 ( 35.09 ± 1.93 )	3.29 ± 0.21 ( 50.78 ± 7.67 )
Ethyl 4-nitrophenyl ethylphosphonate	0.36 ± 0.06 ( 61.57 ± 6.18 )	0.07 ± 0.01 ( 64.97 ± 23.89 )	0.45 ± 0.13 ( 82.59 ± 12.92 )
Famphur	2.46 ± 0.31 ( 73.64 ± 11.99 )	0.49 ± 0.03 ( 48.59 ± 0.98 )	3.1 ± 0.4 ( 78.8 ± 12.15 )
Fenamiphos	1.5 ± 0.37 ( 70.7 ± 5.39 )	0.37 ± 0.15 ( 33.54 ± 3.04 )	1.34 ± 0.33 ( 75.12 ± 11.54 )
Fenitrothion	9.91 ± 4.66 ( 115.93 ± 91.24 )	4.18 ± 1.65 ( 59.34 ± 6.63 )	10.42 ± 0.68 ( 88.01 ± 12.84 )
Fensulfothion	2.2 ± 0.5 ( 33.17 ± 7.11 )	Inactive	8.04 ± 1.45 ( 30.93 ± 2.44 )
Fenthion	7.81 ± 4.72 ( 38.97 ± 9.44 )	1.28 ± 0.08 ( 37.19 ± 1.61 )	8.86 ± 2 ( 66.9 ± 5.88 )
Fonofos	14.17 ± 0.96 ( 70.66 ± 17.84 )	Inactive	18.87 ± 7.1 ( 95.35 ± 18.84 )
Fosthiazate	9.76 ± 6.38 ( 57.54 ± 7.67 )	Inactive	12.3 ± 4.74 ( 60.63 ± 9.22 )
Iodenphos	32.25 ± 7.27 ( 84.92 ± 38.72 )	24.2 ± 0 ( 33.1 ± 1.65 )	36.96 ± 2.41 ( 75.96 ± 9.16 )
Irinotecan	0.23 ± 0.04 ( 109.16 ± 9.26 )	Inactive	0.29 ± 0.21 ( 79.91 ± 8.53 )
Isazofos	8.27 ± 2.71 ( 56.08 ± 9.14 )	10.64 ± 2.58 ( 32.34 ± 1.72 )	7.04 ± 4.74 ( 61.28 ± 6.7 )
Isocarbophos	4.93 ± 3 ( 83.13 ± 28.78 )	25.61 ± 18.57 ( 34.92 ± 9.86 )	1.86 ± 1.48 ( 97.39 ± 45.29 )
Isofenphos	0.75 ± 0.41 ( 42.62 ± 5.26 )	Inactive	0.81 ± 0.62 ( 54.33 ± 9.08 )
Isoxathion	8.62 ± 2.84 ( 46.02 ± 9.28 )	27.53 ± 5.76 ( 38.93 ± 11.3 )	9.77 ± 2.05 ( 59.62 ± 11.12 )
Leptophos	24.31 ± 2.79 ( 142.35 ± 19.97 )	0.25 ± 0.07 ( 32.76 ± 2.45 )	6.32 ± 3.15 ( 87.12 ± 17.98 )
Methamidophos	11.39 ± 0.74 ( 48.91 ± 6.6 )	6.02 ± 4.07 ( 49.21 ± 3.34 )	9.77 ± 0.66 ( 45.56 ± 4.6 )
5-Methoxypsoralen	16.42 ± 4.86 ( 72.3 ± 3.91 )	Inactive	13.18 ± 1.81 ( 74.96 ± 10.28 )
7-Methylbenzo(a)pyrene	34.31 ± 3.94 ( 287.84 ± 18.38 )	32.92 ± 2.14 ( 89.08 ± 9.48 )	27.51 ± 5.76 ( 396.39 ± 31.48 )
Methyl parathion	9.83 ± 7.21 ( 37.48 ± 13.52 )	1.93 ± 0.22 ( 44.96 ± 2.22 )	25.29 ± 3.22 ( 54.64 ± 10.35 )
Methylparaoxon	20.09 ± 2.56 ( 53.79 ± 2.76 )	0.85 ± 0.37 ( 54.47 ± 7.7 )	19.34 ± 8.41 ( 73.3 ± 17.31 )
4-Methylumbelliferone	25.18 ± 1.7 ( 99.47 ± 15.78 )	Inactive	24.2 ± 0 ( 114.45 ± 9.19 )
4-Methylumbelliferone hydrate	23.32 ± 1.52 ( 91.86 ± 14.26 )	Inactive	25.18 ± 1.7 ( 100.84 ± 7.34 )
Mevinphos	7.96 ± 0.54 ( 84.99 ± 3.33 )	0.61 ± 0.07 ( 53.31 ± 2.24 )	8.28 ± 0.54 ( 98.38 ± 13.03 )
Molinate	0.35 ± 0.08 ( 40.47 ± 3.3 )	Inactive	0.3 ± 0.17 ( 44.1 ± 5.79 )
Norharman	28.08 ± 9.04 ( 73.75 ± 4.28 )	Inactive	20.03 ± 1.36 ( 76.43 ± 8.02 )
Oxamyl	14.22 ± 1.81 ( 58.11 ± 7.73 )	14.4 ± 3.25 ( 53.11 ± 3.67 )	22.45 ± 1.52 ( 100.28 ± 33.29 )
Parathion	1.11 ± 0.2 ( 36.31 ± 6.89 )	Inactive	1.45 ± 0.68 ( 35.65 ± 1.94 )
Phorate	1.01 ± 0.13 ( 43.51 ± 7.53 )	11.94 ± 7.44 ( 43.86 ± 2.38 )	1.36 ± 0 ( 46.52 ± 6.75 )
Phosmet	11.58 ± 7.27 ( 52.56 ± 30.43 )	18.73 ± 0 ( 48.21 ± 6.47 )	8.04 ± 3.38 ( 48.95 ± 9.17 )
Phosphamidon	3.22 ± 1.49 ( 70.17 ± 8.79 )	1.42 ± 1.07 ( 102.84 ± 98.09 )	9.38 ± 12.84 ( 111.95 ± 57.52 )
Phoxim	4.42 ± 1.66 ( 34.39 ± 11.07 )	5.35 ± 1 ( 43.53 ± 5.2 )	5.3 ± 1.74 ( 42.2 ± 8.24 )
Pirimicarb	13.97 ± 5.47 ( 54.84 ± 14.34 )	Inactive	11.9 ± 2.97 ( 48.2 ± 8.03 )
Pirimiphos-ethyl	2.07 ± 1.05 ( 50.3 ± 5.75 )	27.51 ± 20.12 ( 62.09 ± 42.86 )	2.17 ± 0 ( 51.74 ± 8.62 )
Propetamphos	3.05 ± 1.09 ( 88.57 ± 10.65 )	2 ± 0.14 ( 44.9 ± 3.86 )	2.59 ± 0.76 ( 98.82 ± 21.22 )
Pyrazophos	0.7 ± 0.23 ( 32.72 ± 10.67 )	41 ± 12.07 ( 31.18 ± 4.19 )	0.79 ± 0.25 ( 38.09 ± 11.3 )
Quinalphos	9.46 ± 2.36 ( 32.7 ± 1.41 )	Inactive	Inactive
Sulfotepp	14.28 ± 4.93 ( 37.42 ± 9.39 )	Inactive	16.65 ± 2.84 ( 42.12 ± 5.24 )
Tebupirimfos	1.23 ± 0.28 ( 43.36 ± 6.75 )	2.17 ± 0.79 ( 35.12 ± 3.26 )	1.32 ± 0.18 ( 52.59 ± 8.51 )
Terbufos	2.81 ± 2.56 ( 62.67 ± 24.58 )	Inactive	1.12 ± 1.13 ( 53.85 ± 13.98 )
Tetrachlorvinphos (Gardona)	10.45 ± 4.48 ( 39.88 ± 1.05 )	2.53 ± 1.13 ( 65.41 ± 10.78 )	18.05 ± 1.18 ( 106.48 ± 6.83 )
2,3 ,4,4 -Tetrahydroxybenzophenone	36.92 ± 2.4 ( 52.02 ± 9.5 )	Inactive	35.53 ± 2.4 ( 48.05 ± 13.77 )
Thiobencarb	5.52 ± 4.68 ( 71.82 ± 20.21 )	1.68 ± 0.68 ( 37.48 ± 7.22 )	1.84 ± 0.54 ( 78.52 ± 16.84 )
Triazophos	4.72 ± 1.92 ( 41.71 ± 7.01 )	Inactive	4.45 ± 2.57 ( 43.21 ± 4.42 )
Tribufos	2.16 ± 1.09 ( 44.23 ± 11.55 )	0.74 ± 0.1 ( 33.65 ± 3.05 )	1.32 ± 0.18 ( 45.76 ± 7.5 )
Tri-o-cresyl phosphate	5.32 ± 2 ( 59.65 ± 9.41 )	15.83 ± 12.29 ( 30.99 ± 4.4 )	3.14 ± 1.32 ( 53.99 ± 7.82 )
EC50, concentration of half-maximal effect. SD was calculated from three independent experiments. Compounds with efficacy < 30% were considered as inactive.
